# Supplementary material for: Gut Dysbiosis and Adult Atopic Dermatitis: A Systematic Review
Source: J Clin Med. 2024 Dec 24;14(1):19. doi: 10.3390/jcm14010019 (PMC11721037; doi:10.3390/jcm14010019)
Supplement: Supplementary file 1 [file jcm-14-00019-s001.zip]

Archive with 2 entries (2 files):
- jcm-3390205-supplementary S1.pdf
- jcm-3390205-supplementary S2.pdf
